# Supplementary material for: A Comprehensive Examination of Severely Ill ME/CFS Patients
Source: Healthcare (Basel). 2021 Sep 29;9(10):1290. doi: 10.3390/healthcare9101290 (PMC8535418; doi:10.3390/healthcare9101290)
Supplement: Supplementary file 1 [file healthcare-09-01290-s001.zip]

Archive with 2 entries (2 files):
- healthcare-1385639_supplementary figures.pdf
- healthcare-1385639_supplementary tables_revised_09182021.xlsx
